# Supplementary material for: Insights into the Silylation of Benzodiazepines Using N,O-Bis(trimethylsilyl)trifluoroacetamide (BSTFA): In Search of Optimal Conditions for Forensic Analysis by GC-MS
Source: Molecules. 2024 Dec 13;29(24):5884. doi: 10.3390/molecules29245884 (PMC11678304; doi:10.3390/molecules29245884)
Supplement: Supplementary file 1 [file molecules-29-05884-s001.zip]

Archive with 1 entries (1 files):
- molecules-3348430-supplementary.pdf
